# Supplementary material for: Cholera Rapid Test with Enrichment Step Has Diagnostic Performance Equivalent to Culture
Source: PLoS One. 2016 Dec 19;11(12):e0168257. doi: 10.1371/journal.pone.0168257 (PMC5167375; doi:10.1371/journal.pone.0168257)
Supplement: S1 Dataset — (XLSX) [file pone.0168257.s002.xlsx]

## Sheet: Feuil1
				Direct test			Test with enrichment			Culture		PCR
Identitification number	ATB before admission	ATB in CTC	Dehydration level	Control line	T2 line (O1)	T1 line (O139)	Control line	T2 line (O1)	T1 line (O139)	NPHL	IP	JHU	IP
	0 No; 1 Yes	0 No; 1 Yes	1 No dehydration; 2 Moderate; 3 Severe	0 Negative; 1 Positive	0 Negative; 1 Strong positive; 2 Weak positive	0 Negative; 1 Strong positive; 2 Weak positive	0 Negative; 1 Positive	0 Negative; 1 Strong positive; 2 Weak positive	0 Negative; 1 Strong positive; 2 Weak positive			0 Negative; 1 Positive O1	0 Negative; 1 Positive O1
1001	0	0	3	1	0	0	1	0	0	Negative	Negative	0	0
1002	1	1	3	0	0	0	1	0	0	Negative	Negative	0	0
1005	NA	NA	NA	1	0	0	1	0	0	Negative	Negative	0	0
1006	0	1	3	1	0	0	1	0	0	Negative	V. cholerae O1 In	1	1
1008	0	0	1	1	1	0	1	1	0	V. cholerae O1 In	V. cholerae O1 In	1	1
1009	1	0	3	1	1	0	1	1	0	V. cholerae O1 In	V. cholerae O1 In	1	1
1010	0	1	3	1	1	2	1	1	0	V. cholerae O1 In	V. cholerae O1 In	1	1
1011	0	0	2	1	2	1	1	0	0	Negative	Negative	0	0
1012	0	0	3	1	0	0	1	0	0	Negative	Negative	0	0
1013	0	1	3	1	0	0				Negative	Negative	0	0
1016	0	0	1	1	0	0	1	0	0	Negative	Negative	0	0
1017	0	0	1	1	1	0	1	0	0	Negative	Negative	0	0
1018	0	0	3	1	0	0	1	0	0	V. cholerae O1 In	Negative	0	0
1020	NA	NA	NA	1	0	0	1	0	0	Negative	Negative	0	0
1021	NA	NA	NA	1	0	0	1	0	0	Negative	Negative	0	0
1022	0	9	2	1	0	0	1	0	0	Negative	Negative	0	0
1023	NA	NA	NA	1	0	0	1	0	0	Negative	Negative	0	0
1024	NA	NA	NA	1	0	0	1	0	0	Negative	Negative	0	0
1026	NA	NA	NA	1	0	0	1	0	0	Negative	Negative	0	0
1027	NA	NA	NA	1	1	2	1	1	0	V. cholerae O1 In	V. cholerae O1 In	1	1
1028	0	0	3	1	1	2	1	1	0	V. cholerae O1 In	V. cholerae O1 In	1	1
1029	1	1	3	1	1	2	1	1	0	V. cholerae O1 In	V. cholerae O1 In	1	1
1030	0	1	3	1	0	0	1	0	0	V. cholerae O1 In	V. cholerae O1 In	0	1
1031	1	1	2	1	1	2	1	1	0	V. cholerae O1 In	Negative	1	1
1032	0	0	1	1	0	0	1	0	0	Negative	Negative	0	0
1034	0	0	1	1	1	0	1	1	0	V. cholerae O1 In	V. cholerae O1 In	1	1
1035	0	1	2	1	1	0	1	1	0	V. cholerae O1 In	V. cholerae O1 In	1	1
1036	0	0	3	1	0	0	1	0	0	Negative	Negative	0	0
1041	1	0	1	1	2	2	1	1	0	V. cholerae O1 In	V. cholerae O1 In	1	1
1042	NA	NA	NA	1	1	0	1	1	0	Negative	Negative	1	1
1043	0	9	2	1	2	0	1	0	0	Negative	Negative	1	0
1044	0	0	3	1	0	2	1	0	0	Negative	Negative	0	0
1045	0	0	2	1	1	0	1	1	0	V. cholerae O1 In	V. cholerae O1 In	1	1
1046	1	1	1	1	1	0	1	1	0	V. cholerae O1 In	Negative	1	1
1047	0	0	3	1	0	0	1	0	0	Negative	Negative	0	0
1048	0	0	2	1	1	1	1	1	0	V. cholerae O1 In	V. cholerae O1 In	1	1
1049	0	0	3	1	1	0	1	1	0	V. cholerae O1 In	V. cholerae O1 In	1	1
1050	0	0	3	1	0	0	1	0	0	Negative	Negative	0	0
1051	0	0	2	1	0	0	1	0	0	Negative	Negative	0	0
1052	0	0	1	1	0	0	1	0	0	Negative	Negative	0	0
1056	0	0	3	1	1	0	1	1	0	V. cholerae O1 In	Negative	1	1
1057	0	0	3	1	1	2	1	1	0	V. cholerae O1 In	Negative	1	0
1058	0	0	1	1	1	1	1	1	0	V. cholerae O1 In	V. cholerae O1 In	1	1
1059	0	0	3	1	1	2	1	1	0	V. cholerae O1 In	V. cholerae O1 In	1	1
1061	0	0	1	1	1	2	1	1	0	V. cholerae O1 In	V. cholerae O1 In	1	1
1062	0	0	1	1	1	2	1	1	0	V. cholerae O1 In	Negative	1	1
1063	0	0	3	1	0	0	1	0	0	Negative	Negative	0	0
1065	0	0	3	1	1	0	1	1	0	V. cholerae O1 In	V. cholerae O1 In	1	1
1066	0	0	3	1	1	1	1	2	0	V. cholerae O1 In	Negative	1	0
1067	0	0	2	1	0	0	1	0	0	Negative	Negative	0	0
1068	0	0	2	1	2	2	1	0	0	Negative	Negative	0	0
1069	0	0	1	1	0	0	1	0	0	Negative	Negative	0	0
1070	0	0	3	1	2	1	1	0	0	Negative	V. cholerae non-O1	0	0
1071	NA	NA	NA	1	0	0	1	0	0	Negative	Negative	0	0
1072	NA	NA	NA	1	0	0	1	0	0	Negative	Negative	0	0
1074	NA	NA	NA	1	0	0	1	0	0	Negative	Negative	0	0
1075	0	0	3	1	1	2	1	1	0	V. cholerae O1 In	V. cholerae O1 In	1	1
1076	0	0	2	1	0	2	1	0	0	Negative	Negative	0	0
1077	0	0	3	1	0	2	1	0	0	Negative	Negative	0	0
1079	0	0	2	1	2	0	1	0	0	V. cholerae O1 In	V. cholerae O1 In	1	1
1081	NA	NA	NA	1	0	2	1	0	0	Negative	Negative	0	0
1082	0	1	3	1	1	2	1	1	0	Negative	V. cholerae O1 In	1	1
1084	0	1	3	1	0	0	1	0	0	Negative	Negative	0	0
1085	0	0	1	1	0	0	1	0	0	Negative	Negative	0	0
1086	0	0	3	1	1	0	1	0	0	V. cholerae O1 In	V. cholerae O1 In	1	1
1087	NA	NA	NA	1	1	2	1	1	0	V. cholerae O1 In	V. cholerae O1 In	1	1
1088	0	0	3	1	1	0	1	1	0	Negative	Negative	1	0
1089	0	1	3	1	0	0	1	0	0	Negative	Negative	0	0
1090	NA	NA	NA	1	1	0	1	1	0	V. cholerae O1 In	V. cholerae O1 In	1	1
1091	0	0	1	1	2	2	1	0	0	Negative	Negative	0	0
1092	0	0	3	1	1	2	1	1	0	V. cholerae O1 In	V. cholerae O1 In	1	1
1093	1	1	3	1	1	0	1	2	0	Negative	Negative	1	0
1095	NA	NA	NA	1	2	1	1	0	0	Negative	Negative	0	0
1096	NA	NA	NA	1	0	0	1	0	0	Negative	Negative	0	0
1097	NA	NA	NA	1	0	2	1	0	0	Negative	Negative	0	0
1098	0	1	3	1	0	0	1	0	0	Negative	Negative	0	0
1099	0	0	3	1	0	2	1	0	0	Negative	Negative	0	0
1100	0	1	3	1	2	1	1	0	0	Negative	Negative	0	0
1101	0	0	3	1	2	1	1	0	0	Negative	Negative	0	0
1102	0	0	2	1	0	0	1	0	0	Negative	Negative	0	0
1103	0	0	1	1	0	0	1	0	0	Negative	Negative	0	0
1104	0	0	3	1	0	0	1	0	0	Negative	Negative	0	0
1105	0	0	3	1	1	1	1	0	0	Negative	Negative	0	0
1106	0	0	3	1	0	0	1	0	0	Negative	Negative	0	0
1107	0	0	3	1	0	0	1	0	0	Negative	Negative	0	0
1108	1	0	3	1	2	1	1	0	0	Negative	Negative	0	0
1109	0	0	3	1	2	1	1	0	0	Negative	Negative	0	0
1110	0	0	1	1	1	1	1	0	0	Negative	Negative	0	0
1111	1	0	3	1	0	0	1	0	0	Negative	Negative	0	0
1112	9	0	3	1	0	2	1	0	0	Negative	Negative	0	0
1113	0	0	3	1	0	0	1	0	0	Negative	Negative	0	0
1114	1	0	3	1	1	0	1	1	0	V. cholerae O1 In	V. cholerae O1 In	1	1
1115	0	0	3	1	0	0	1	0	0	Negative	Negative	0	0
1116	0	0	2	1	0	0	1	0	0	Negative	Negative	0	0
1117	NA	NA	NA	1	0	0	1	0	0	Negative	Negative	0	0
1118	0	0	2	1	0	0	1	0	0	Negative	Negative	0	0
1119	0	0	3	1	0	0	1	0	0	Negative	Negative	0	0
1120	0	0	3	1	0	0	1	0	0	Negative	Negative	0	0
1121	0	0	3	1	0	0	1	0	0	Negative	Negative	0	0
1122	0	0	3	1	2	1	1	0	0	Negative	Negative	0	0
1123	1	1	2	1	0	0	1	0	0	Negative	Negative	0	0
